# Supplementary material for: Three new synonyms of the genus Kamimuria (Plecoptera, Perlidae)
Source: Biodivers Data J. 2025 May 23;13:e153697. doi: 10.3897/BDJ.13.e153697 (PMC12125598; doi:10.3897/BDJ.13.e153697)
Supplement: XML Treatment for Kamimuria magnimacula [file BDJ.13.e153697-treatment1.xml]

<!DOCTYPE tp:taxon-treatment
  PUBLIC "-//TaxonX//DTD Taxonomic Treatment Publishing DTD v0 20100105//EN" "tax-treatment-NSO.dtd">
<tp:taxon-treatment xmlns:tp="http://www.plazi.org/taxpub"><tp:treatment-meta><mixed-citation publication-type="journal"><person-group><name><surname>Zeng</surname><given-names>Liang-Liang</given-names></name><name><surname>Huo</surname><given-names>Qing-Bo</given-names></name><name><surname>Du</surname><given-names>Yu-Zhou</given-names></name></person-group><article-title>Three new synonyms of the genus <italic><tp:taxon-name><tp:taxon-name-part taxon-name-part-type="genus" reg="Kamimuria">Kamimuria</tp:taxon-name-part></tp:taxon-name></italic> (<tp:taxon-name><tp:taxon-name-part taxon-name-part-type="order">Plecoptera</tp:taxon-name-part></tp:taxon-name>, <tp:taxon-name><tp:taxon-name-part taxon-name-part-type="family">Perlidae</tp:taxon-name-part></tp:taxon-name>)</article-title><source>Biodivers Data J</source><day>23</day><month>05</month><year>2025</year><volume>13</volume><pub-id pub-id-type="doi">10.3897/BDJ.13.e153697</pub-id></mixed-citation></tp:treatment-meta><tp:nomenclature><tp:taxon-name>
            <object-id xmlns:xlink="http://www.w3.org/1999/xlink" content-type="arpha" xlink:type="simple">9E788B0C-967F-5508-9BFA-10A22B831784</object-id>
            <tp:taxon-name-part taxon-name-part-type="genus">Kamimuria</tp:taxon-name-part>
            <tp:taxon-name-part taxon-name-part-type="species">magnimacula</tp:taxon-name-part>
          </tp:taxon-name><tp:taxon-authority>Du, 2005</tp:taxon-authority><tp:nomenclature-citation-list><tp:nomenclature-citation><tp:taxon-name>
                <tp:taxon-name-part taxon-name-part-type="genus" reg="Kamimuria">Kamimuria</tp:taxon-name-part>
                <tp:taxon-name-part taxon-name-part-type="species" reg="magnimacula">magnimacula</tp:taxon-name-part>
              </tp:taxon-name><comment> Du, 2005 in Du &amp; Wang, 2005: 53, 57. Stark &amp; Sivec, 2013: 117. Yang &amp; Li, 2018: 30. <italic><tp:taxon-name><tp:taxon-name-part taxon-name-part-type="genus" reg="Kamimuri">Kamimuri</tp:taxon-name-part><tp:taxon-name-part taxon-name-part-type="species" reg="hunanensis">hunanensis</tp:taxon-name-part></tp:taxon-name></italic> Li &amp; Li, 2022:119. <bold>syn. nov.</bold></comment></tp:nomenclature-citation></tp:nomenclature-citation-list></tp:nomenclature><tp:treatment-sec sec-type="materials"><title>Materials</title><list list-type="alpha-lower" list-content="occurrences"><list-item><p><bold>Type status:</bold> <named-content xmlns:xlink="http://www.w3.org/1999/xlink" content-type="dwc:typeStatus" xlink:type="simple">Holotype</named-content>. <bold>Occurrence:</bold> recordedBy: <named-content xmlns:xlink="http://www.w3.org/1999/xlink" content-type="dwc:recordedBy" xlink:type="simple">Wang Zhijie</named-content>; individualCount: <named-content xmlns:xlink="http://www.w3.org/1999/xlink" content-type="dwc:individualCount" xlink:type="simple">1</named-content>; sex: <named-content xmlns:xlink="http://www.w3.org/1999/xlink" content-type="dwc:sex" xlink:type="simple">male</named-content>; lifeStage: <named-content xmlns:xlink="http://www.w3.org/1999/xlink" content-type="dwc:lifeStage" xlink:type="simple">adult</named-content>; <bold>Location:</bold> country: <named-content xmlns:xlink="http://www.w3.org/1999/xlink" content-type="dwc:country" xlink:type="simple">China</named-content>; stateProvince: <named-content xmlns:xlink="http://www.w3.org/1999/xlink" content-type="dwc:stateProvince" xlink:type="simple">Guizhou</named-content>; county: <named-content xmlns:xlink="http://www.w3.org/1999/xlink" content-type="dwc:county" xlink:type="simple">Daozhen Gelao and Miao Autonomous</named-content>; locality: <named-content xmlns:xlink="http://www.w3.org/1999/xlink" content-type="dwc:locality" xlink:type="simple">Da Shahe National Nature Reserve</named-content>; <bold>Event:</bold> year: <named-content xmlns:xlink="http://www.w3.org/1999/xlink" content-type="dwc:year" xlink:type="simple">2004</named-content>; month: <named-content xmlns:xlink="http://www.w3.org/1999/xlink" content-type="dwc:month" xlink:type="simple">8</named-content>; day: <named-content xmlns:xlink="http://www.w3.org/1999/xlink" content-type="dwc:day" xlink:type="simple">22</named-content>; <bold>Record Level:</bold> language: <named-content xmlns:xlink="http://www.w3.org/1999/xlink" content-type="dwc:language" xlink:type="simple">en</named-content></p></list-item><list-item><p><bold>Type status:</bold> <named-content xmlns:xlink="http://www.w3.org/1999/xlink" content-type="dwc:typeStatus" xlink:type="simple">Other material</named-content>. <bold>Occurrence:</bold> recordedBy: <named-content xmlns:xlink="http://www.w3.org/1999/xlink" content-type="dwc:recordedBy" xlink:type="simple">Wang Zhijie</named-content>; individualCount: <named-content xmlns:xlink="http://www.w3.org/1999/xlink" content-type="dwc:individualCount" xlink:type="simple">2</named-content>; sex: <named-content xmlns:xlink="http://www.w3.org/1999/xlink" content-type="dwc:sex" xlink:type="simple">male</named-content>; lifeStage: <named-content xmlns:xlink="http://www.w3.org/1999/xlink" content-type="dwc:lifeStage" xlink:type="simple">adult</named-content>; <bold>Location:</bold> country: <named-content xmlns:xlink="http://www.w3.org/1999/xlink" content-type="dwc:country" xlink:type="simple">China</named-content>; stateProvince: <named-content xmlns:xlink="http://www.w3.org/1999/xlink" content-type="dwc:stateProvince" xlink:type="simple">Guizhou</named-content>; county: <named-content xmlns:xlink="http://www.w3.org/1999/xlink" content-type="dwc:county" xlink:type="simple">Daozhen Gelao and Miao Autonomous</named-content>; locality: <named-content xmlns:xlink="http://www.w3.org/1999/xlink" content-type="dwc:locality" xlink:type="simple">Da Shahe National Nature Reserve</named-content>; <bold>Event:</bold> year: <named-content xmlns:xlink="http://www.w3.org/1999/xlink" content-type="dwc:year" xlink:type="simple">2004</named-content>; month: <named-content xmlns:xlink="http://www.w3.org/1999/xlink" content-type="dwc:month" xlink:type="simple">8</named-content>; day: <named-content xmlns:xlink="http://www.w3.org/1999/xlink" content-type="dwc:day" xlink:type="simple">22</named-content></p></list-item></list></tp:treatment-sec><tp:treatment-sec sec-type="Distribution"><title>Distribution</title><p>China (Guizhou, Hunan)</p></tp:treatment-sec><tp:treatment-sec sec-type="Taxon discussion"><title>Taxon discussion</title><p>It has been twenty years since the last report of <italic><tp:taxon-name><tp:taxon-name-part taxon-name-part-type="genus" reg="Kamimuria">K.</tp:taxon-name-part><tp:taxon-name-part taxon-name-part-type="species" reg="magnimacula">magnimacula</tp:taxon-name-part></tp:taxon-name></italic> from Guizhou Province, currently, only hand-drawn illustrations of this species are available. To facilitate future identification efforts, we conducted a detailed examination of the type materials of <italic><tp:taxon-name><tp:taxon-name-part taxon-name-part-type="genus" reg="Kamimuria">K.</tp:taxon-name-part><tp:taxon-name-part taxon-name-part-type="species" reg="magnimacula">magnimacula</tp:taxon-name-part></tp:taxon-name></italic>. However, due to its preservation in alcohol for twenty years, the sclerotised spot on the penis tube is no longer clearly visible (Fig. <xref ref-type="fig" rid="F12686851">4</xref>). During this process, we found that the description and illustrations of <italic><tp:taxon-name><tp:taxon-name-part taxon-name-part-type="genus" reg="Kamimuri">K.</tp:taxon-name-part><tp:taxon-name-part taxon-name-part-type="species" reg="hunanensis">hunanensis</tp:taxon-name-part></tp:taxon-name></italic> (see fig. 8 in <xref ref-type="bibr" rid="B12686671">Li and Li (2022)</xref>) from Hunan Province are highly consistent with those of <italic><tp:taxon-name><tp:taxon-name-part taxon-name-part-type="genus" reg="Kamimuria">K.</tp:taxon-name-part><tp:taxon-name-part taxon-name-part-type="species" reg="magnimacula">magnimacula</tp:taxon-name-part></tp:taxon-name></italic> (Figs <xref ref-type="fig" rid="F12686841">3</xref>, <xref ref-type="fig" rid="F12686851">4</xref>). Additionally, Guizhou Province borders Hunan Province and the type localities of these two species are relatively close, being only about 280 kilometres apart (Fig. <xref ref-type="fig" rid="F12686860">8</xref>). Therefore, we consider <italic><tp:taxon-name><tp:taxon-name-part taxon-name-part-type="genus" reg="Kamimuri">K.</tp:taxon-name-part><tp:taxon-name-part taxon-name-part-type="species" reg="hunanensis">hunanensis</tp:taxon-name-part></tp:taxon-name></italic> as a synonym of <italic><tp:taxon-name><tp:taxon-name-part taxon-name-part-type="genus" reg="Kamimuria">K.</tp:taxon-name-part><tp:taxon-name-part taxon-name-part-type="species" reg="magnimacula">magnimacula</tp:taxon-name-part></tp:taxon-name></italic> in this paper.</p></tp:treatment-sec><tp:treatment-sec><!--Section generated to contain objects referenced in tp:taxon-treatment.--><fig id="F12686851" position="float" orientation="portrait"><object-id xmlns:xlink="http://www.w3.org/1999/xlink" content-type="arpha" xlink:type="simple">AB46C5EE-E6B9-56A1-AAFD-9CB9B06B6177</object-id><object-id xmlns:xlink="http://www.w3.org/1999/xlink" content-type="doi" xlink:type="simple">10.3897/BDJ.13.e153697.figure4</object-id><label>Figure 4.</label><caption><p><italic><tp:taxon-name><tp:taxon-name-part taxon-name-part-type="genus" reg="Kamimuria">Kamimuria</tp:taxon-name-part><tp:taxon-name-part taxon-name-part-type="species" reg="magnimacula">magnimacula</tp:taxon-name-part></tp:taxon-name></italic>, holotype, everted penis. <bold>A</bold> dorsal view; <bold>B</bold> lateral view; <bold>C</bold> ventral view. <italic><tp:taxon-name><tp:taxon-name-part taxon-name-part-type="genus" reg="Kamimuria">Kamimuria</tp:taxon-name-part><tp:taxon-name-part taxon-name-part-type="species" reg="magnimacula">magnimacula</tp:taxon-name-part></tp:taxon-name></italic> shares the same data as holotype, <bold>D</bold> dorsal view; <bold>E</bold> lateral view; <bold>F</bold> ventral view.</p></caption><graphic xmlns:xlink="http://www.w3.org/1999/xlink" xlink:href="bdj-13-e153697-g004.png" position="float" id="oo_1283328.png" orientation="portrait" xlink:type="simple"><uri content-type="original_file" xlink:type="simple">https://binary.pensoft.net/fig/1283328</uri></graphic></fig><fig id="F12686841" position="float" orientation="portrait"><object-id xmlns:xlink="http://www.w3.org/1999/xlink" content-type="arpha" xlink:type="simple">4BB987AD-F3B3-5DF8-B411-30A6AF117FFF</object-id><object-id xmlns:xlink="http://www.w3.org/1999/xlink" content-type="doi" xlink:type="simple">10.3897/BDJ.13.e153697.figure3</object-id><label>Figure 3.</label><caption><p><italic><tp:taxon-name><tp:taxon-name-part taxon-name-part-type="genus" reg="Kamimuria">Kamimuria</tp:taxon-name-part><tp:taxon-name-part taxon-name-part-type="species" reg="magnimacula">magnimacula</tp:taxon-name-part></tp:taxon-name></italic>, male holotype. <bold>A</bold> dorsal habitus; <bold>B</bold> head and pronotum, dorsal view; <bold>C</bold> abdominal terminalia, dorsal view.</p></caption><graphic xmlns:xlink="http://www.w3.org/1999/xlink" xlink:href="bdj-13-e153697-g003.png" position="float" id="oo_1283360.png" orientation="portrait" xlink:type="simple"><uri content-type="original_file" xlink:type="simple">https://binary.pensoft.net/fig/1283360</uri></graphic></fig><fig id="F12686860" position="float" orientation="portrait"><object-id xmlns:xlink="http://www.w3.org/1999/xlink" content-type="arpha" xlink:type="simple">6C0DDDB3-6B95-5EC2-A386-3CCA40CEBB51</object-id><object-id xmlns:xlink="http://www.w3.org/1999/xlink" content-type="doi" xlink:type="simple">10.3897/BDJ.13.e153697.figure8</object-id><label>Figure 8.</label><caption><p>Distribution of <italic><tp:taxon-name><tp:taxon-name-part taxon-name-part-type="genus" reg="Kamimuria">Kamimuria</tp:taxon-name-part><tp:taxon-name-part taxon-name-part-type="species" reg="extremispina">extremispina</tp:taxon-name-part></tp:taxon-name></italic> and <italic><tp:taxon-name><tp:taxon-name-part taxon-name-part-type="genus" reg="Kamimuria">K.</tp:taxon-name-part><tp:taxon-name-part taxon-name-part-type="species" reg="magnimacula">magnimacula</tp:taxon-name-part></tp:taxon-name></italic>. (<italic><tp:taxon-name><tp:taxon-name-part taxon-name-part-type="genus" reg="Kamimuria">K.</tp:taxon-name-part><tp:taxon-name-part taxon-name-part-type="species" reg="extremispina">extremispina</tp:taxon-name-part></tp:taxon-name></italic> = <italic><tp:taxon-name><tp:taxon-name-part taxon-name-part-type="genus" reg="Kamimuria">K.</tp:taxon-name-part><tp:taxon-name-part taxon-name-part-type="species" reg="circumspina">circumspina</tp:taxon-name-part></tp:taxon-name></italic> syn. nov. = <italic><tp:taxon-name><tp:taxon-name-part taxon-name-part-type="genus" reg="Kamimuria">K.</tp:taxon-name-part><tp:taxon-name-part taxon-name-part-type="species" reg="dabieshana">dabieshana</tp:taxon-name-part></tp:taxon-name></italic> syn. nov. and <italic><tp:taxon-name><tp:taxon-name-part taxon-name-part-type="genus" reg="Kamimuria">K.</tp:taxon-name-part><tp:taxon-name-part taxon-name-part-type="species" reg="magnimacula">magnimacula</tp:taxon-name-part></tp:taxon-name></italic> = <italic><tp:taxon-name><tp:taxon-name-part taxon-name-part-type="genus" reg="Kamimuri">K.</tp:taxon-name-part><tp:taxon-name-part taxon-name-part-type="species" reg="hunanensis">hunanensis</tp:taxon-name-part></tp:taxon-name></italic> syn. nov.).</p></caption><graphic xmlns:xlink="http://www.w3.org/1999/xlink" xlink:href="bdj-13-e153697-g008.png" position="float" id="oo_1283333.png" orientation="portrait" xlink:type="simple"><uri content-type="original_file" xlink:type="simple">https://binary.pensoft.net/fig/1283333</uri></graphic></fig></tp:treatment-sec><ref-list><ref id="B12686671"><element-citation xmlns:xlink="http://www.w3.org/1999/xlink" publication-type="article" xlink:type="simple"><person-group person-group-type="author"><name name-style="western"><surname>Li</surname><given-names>K. F.</given-names></name><name name-style="western"><surname>Li</surname><given-names>W. H.</given-names></name></person-group><year>2022</year><article-title>Two new species of <italic><tp:taxon-name><tp:taxon-name-part taxon-name-part-type="genus" reg="Kamimuria">Kamimuria</tp:taxon-name-part></tp:taxon-name></italic> (<tp:taxon-name><tp:taxon-name-part taxon-name-part-type="order">Plecoptera</tp:taxon-name-part></tp:taxon-name>, <tp:taxon-name><tp:taxon-name-part taxon-name-part-type="family">Perlidae</tp:taxon-name-part></tp:taxon-name>) from China</article-title><source>Zootaxa</source><volume>5214</volume><issue>1</issue><fpage>117</fpage><lpage>129</lpage></element-citation></ref></ref-list></tp:taxon-treatment>
