# Supplementary material for: Three new synonyms of the genus Kamimuria (Plecoptera, Perlidae)
Source: Biodivers Data J. 2025 May 23;13:e153697. doi: 10.3897/BDJ.13.e153697 (PMC12125598; doi:10.3897/BDJ.13.e153697)
Supplement: XML Treatment for Kamimuria extremispina [file BDJ.13.e153697-treatment2.xml]

<!DOCTYPE tp:taxon-treatment
  PUBLIC "-//TaxonX//DTD Taxonomic Treatment Publishing DTD v0 20100105//EN" "tax-treatment-NSO.dtd">
<tp:taxon-treatment xmlns:tp="http://www.plazi.org/taxpub"><tp:treatment-meta><mixed-citation publication-type="journal"><person-group><name><surname>Zeng</surname><given-names>Liang-Liang</given-names></name><name><surname>Huo</surname><given-names>Qing-Bo</given-names></name><name><surname>Du</surname><given-names>Yu-Zhou</given-names></name></person-group><article-title>Three new synonyms of the genus <italic><tp:taxon-name><tp:taxon-name-part taxon-name-part-type="genus" reg="Kamimuria">Kamimuria</tp:taxon-name-part></tp:taxon-name></italic> (<tp:taxon-name><tp:taxon-name-part taxon-name-part-type="order">Plecoptera</tp:taxon-name-part></tp:taxon-name>, <tp:taxon-name><tp:taxon-name-part taxon-name-part-type="family">Perlidae</tp:taxon-name-part></tp:taxon-name>)</article-title><source>Biodivers Data J</source><day>23</day><month>05</month><year>2025</year><volume>13</volume><pub-id pub-id-type="doi">10.3897/BDJ.13.e153697</pub-id></mixed-citation></tp:treatment-meta><tp:nomenclature><tp:taxon-name>
            <object-id xmlns:xlink="http://www.w3.org/1999/xlink" content-type="arpha" xlink:type="simple">60ADDAB2-3F74-5FAA-95E0-79393AEA1522</object-id>
            <tp:taxon-name-part taxon-name-part-type="genus">Kamimuria</tp:taxon-name-part>
            <tp:taxon-name-part taxon-name-part-type="species">extremispina</tp:taxon-name-part>
          </tp:taxon-name><tp:taxon-authority>Du, 2006</tp:taxon-authority><tp:nomenclature-citation-list><tp:nomenclature-citation><tp:taxon-name>
                <tp:taxon-name-part taxon-name-part-type="genus" reg="Kamimuria">Kamimuria</tp:taxon-name-part>
                <tp:taxon-name-part taxon-name-part-type="species" reg="extremispina">extremispina</tp:taxon-name-part>
              </tp:taxon-name><comment> Du, 2006: 87. Stark &amp; Sivec, 2013: 117. Yang &amp; Li, 2018: 29.</comment></tp:nomenclature-citation><tp:nomenclature-citation><tp:taxon-name>
                <tp:taxon-name-part taxon-name-part-type="genus" reg="Kamimuria">Kamimuria</tp:taxon-name-part>
                <tp:taxon-name-part taxon-name-part-type="species" reg="circumspina">circumspina</tp:taxon-name-part>
              </tp:taxon-name><comment> Li, Mo &amp; Yang, 2019: 139. syn. nov.</comment></tp:nomenclature-citation><tp:nomenclature-citation><tp:taxon-name>
                <tp:taxon-name-part taxon-name-part-type="genus" reg="Kamimuria">Kamimuria</tp:taxon-name-part>
                <tp:taxon-name-part taxon-name-part-type="species" reg="dabieshana">dabieshana</tp:taxon-name-part>
              </tp:taxon-name><comment> Yan, Kong &amp; Li, 2021: 550. syn. nov.</comment></tp:nomenclature-citation></tp:nomenclature-citation-list></tp:nomenclature><tp:treatment-sec sec-type="materials"><title>Materials</title><list list-type="alpha-lower" list-content="occurrences"><list-item><p><bold>Type status:</bold> <named-content xmlns:xlink="http://www.w3.org/1999/xlink" content-type="dwc:typeStatus" xlink:type="simple">Holotype</named-content>. <bold>Occurrence:</bold> recordedBy: <named-content xmlns:xlink="http://www.w3.org/1999/xlink" content-type="dwc:recordedBy" xlink:type="simple">Sun Changhai</named-content>; individualCount: <named-content xmlns:xlink="http://www.w3.org/1999/xlink" content-type="dwc:individualCount" xlink:type="simple">1</named-content>; sex: <named-content xmlns:xlink="http://www.w3.org/1999/xlink" content-type="dwc:sex" xlink:type="simple">male</named-content>; lifeStage: <named-content xmlns:xlink="http://www.w3.org/1999/xlink" content-type="dwc:lifeStage" xlink:type="simple">adult</named-content>; <bold>Location:</bold> country: <named-content xmlns:xlink="http://www.w3.org/1999/xlink" content-type="dwc:country" xlink:type="simple">China</named-content>; stateProvince: <named-content xmlns:xlink="http://www.w3.org/1999/xlink" content-type="dwc:stateProvince" xlink:type="simple">Jiangxi</named-content>; locality: <named-content xmlns:xlink="http://www.w3.org/1999/xlink" content-type="dwc:locality" xlink:type="simple">38 km north of Wuyishan National Nature Reserve (formerly known as Chong’an)</named-content>; <bold>Event:</bold> year: <named-content xmlns:xlink="http://www.w3.org/1999/xlink" content-type="dwc:year" xlink:type="simple">1990</named-content>; month: <named-content xmlns:xlink="http://www.w3.org/1999/xlink" content-type="dwc:month" xlink:type="simple">5</named-content>; day: <named-content xmlns:xlink="http://www.w3.org/1999/xlink" content-type="dwc:day" xlink:type="simple">29</named-content></p></list-item><list-item><p><bold>Type status:</bold> <named-content xmlns:xlink="http://www.w3.org/1999/xlink" content-type="dwc:typeStatus" xlink:type="simple">Paratype</named-content>. <bold>Occurrence:</bold> recordedBy: <named-content xmlns:xlink="http://www.w3.org/1999/xlink" content-type="dwc:recordedBy" xlink:type="simple">Du Yuzhou</named-content>; individualCount: <named-content xmlns:xlink="http://www.w3.org/1999/xlink" content-type="dwc:individualCount" xlink:type="simple">3</named-content>; sex: <named-content xmlns:xlink="http://www.w3.org/1999/xlink" content-type="dwc:sex" xlink:type="simple">2 males, 1 female</named-content>; lifeStage: <named-content xmlns:xlink="http://www.w3.org/1999/xlink" content-type="dwc:lifeStage" xlink:type="simple">adult</named-content>; <bold>Location:</bold> country: <named-content xmlns:xlink="http://www.w3.org/1999/xlink" content-type="dwc:country" xlink:type="simple">China</named-content>; stateProvince: <named-content xmlns:xlink="http://www.w3.org/1999/xlink" content-type="dwc:stateProvince" xlink:type="simple">Guizhou</named-content>; county: <named-content xmlns:xlink="http://www.w3.org/1999/xlink" content-type="dwc:county" xlink:type="simple">Jiangkou</named-content>; locality: <named-content xmlns:xlink="http://www.w3.org/1999/xlink" content-type="dwc:locality" xlink:type="simple">Fanjing Mountain, Heiwan River.</named-content>; <bold>Event:</bold> year: <named-content xmlns:xlink="http://www.w3.org/1999/xlink" content-type="dwc:year" xlink:type="simple">1994</named-content>; month: <named-content xmlns:xlink="http://www.w3.org/1999/xlink" content-type="dwc:month" xlink:type="simple">6</named-content>; day: <named-content xmlns:xlink="http://www.w3.org/1999/xlink" content-type="dwc:day" xlink:type="simple">19</named-content></p></list-item><list-item><p><bold>Type status:</bold> <named-content xmlns:xlink="http://www.w3.org/1999/xlink" content-type="dwc:typeStatus" xlink:type="simple">Other material</named-content>. <bold>Occurrence:</bold> recordedBy: <named-content xmlns:xlink="http://www.w3.org/1999/xlink" content-type="dwc:recordedBy" xlink:type="simple">Xue Haiyang</named-content>; individualCount: <named-content xmlns:xlink="http://www.w3.org/1999/xlink" content-type="dwc:individualCount" xlink:type="simple">5</named-content>; sex: <named-content xmlns:xlink="http://www.w3.org/1999/xlink" content-type="dwc:sex" xlink:type="simple">3 males, 2 females</named-content>; <bold>Location:</bold> country: <named-content xmlns:xlink="http://www.w3.org/1999/xlink" content-type="dwc:country" xlink:type="simple">China</named-content>; stateProvince: <named-content xmlns:xlink="http://www.w3.org/1999/xlink" content-type="dwc:stateProvince" xlink:type="simple">Fujian</named-content>; county: <named-content xmlns:xlink="http://www.w3.org/1999/xlink" content-type="dwc:county" xlink:type="simple">Nanping</named-content>; locality: <named-content xmlns:xlink="http://www.w3.org/1999/xlink" content-type="dwc:locality" xlink:type="simple">Mount Wuyi</named-content>; <bold>Event:</bold> year: <named-content xmlns:xlink="http://www.w3.org/1999/xlink" content-type="dwc:year" xlink:type="simple">2009</named-content>; month: <named-content xmlns:xlink="http://www.w3.org/1999/xlink" content-type="dwc:month" xlink:type="simple">6</named-content>; day: <named-content xmlns:xlink="http://www.w3.org/1999/xlink" content-type="dwc:day" xlink:type="simple">2</named-content></p></list-item></list></tp:treatment-sec><tp:treatment-sec sec-type="Distribution"><title>Distribution</title><p>China (Fujian, Guizhou, Guangxi, Hubei, Jiangxi)</p></tp:treatment-sec><tp:treatment-sec sec-type="Taxon discussion"><title>Taxon discussion</title><p>The type locality of <italic><tp:taxon-name><tp:taxon-name-part taxon-name-part-type="genus" reg="Kamimuria">Kamimuria</tp:taxon-name-part><tp:taxon-name-part taxon-name-part-type="species" reg="circumspina">circumspina</tp:taxon-name-part></tp:taxon-name></italic> is Foding Mountain in Guizhou Province, China, with additional distribution records from Mount Wuyi in Fujian Province (<xref ref-type="bibr" rid="B12686793">Yan et al. 2021</xref>). <xref ref-type="bibr" rid="B12686617">Huo et al. (2022b)</xref> provided supplementary descriptions of <italic><tp:taxon-name><tp:taxon-name-part taxon-name-part-type="genus" reg="Kamimuria">K.</tp:taxon-name-part><tp:taxon-name-part taxon-name-part-type="species" reg="simplex">simplex</tp:taxon-name-part></tp:taxon-name></italic> (Chu, 1929), based on adult specimens collected from Mount Wuyi, Fujian Province. However, <xref ref-type="bibr" rid="B12686628">Kang et al. (2025)</xref> revised <italic><tp:taxon-name><tp:taxon-name-part taxon-name-part-type="genus" reg="Kamimuria">K.</tp:taxon-name-part><tp:taxon-name-part taxon-name-part-type="species" reg="simplex">simplex</tp:taxon-name-part></tp:taxon-name></italic> and suggested that Huo’s specimens should be identified as <italic><tp:taxon-name><tp:taxon-name-part taxon-name-part-type="genus" reg="Kamimuria">K.</tp:taxon-name-part><tp:taxon-name-part taxon-name-part-type="species" reg="circumspina">circumspina</tp:taxon-name-part></tp:taxon-name></italic>. We examined the type specimens of <italic><tp:taxon-name><tp:taxon-name-part taxon-name-part-type="genus" reg="Kamimuria">K.</tp:taxon-name-part><tp:taxon-name-part taxon-name-part-type="species" reg="extremispina">extremispina</tp:taxon-name-part></tp:taxon-name></italic> and specimens of <italic><tp:taxon-name><tp:taxon-name-part taxon-name-part-type="genus" reg="Kamimuria">K.</tp:taxon-name-part><tp:taxon-name-part taxon-name-part-type="species" reg="circumspina">circumspina</tp:taxon-name-part></tp:taxon-name></italic> collected from Mount Wuyi in Fujian Province (see fig. 8 in <xref ref-type="bibr" rid="B12686662">Li et al. (2019)</xref>), finding that the male adult morphology and penis characteristics of the two species are highly consistent (Figs <xref ref-type="fig" rid="F12686853">5</xref>, <xref ref-type="fig" rid="F12686855">6</xref>, <xref ref-type="fig" rid="F12686857">7</xref>). Additionally, the holotype of <italic><tp:taxon-name><tp:taxon-name-part taxon-name-part-type="genus" reg="Kamimuria">K.</tp:taxon-name-part><tp:taxon-name-part taxon-name-part-type="species" reg="extremispina">extremispina</tp:taxon-name-part></tp:taxon-name></italic> was collected 38 km north of Mount Wuyi in Jiangxi Province (formerly known as Chong’an) and the paratype originates from Fanjing Mountain in Guizhou Province (Fig. <xref ref-type="fig" rid="F12686860">8</xref>), both of which are geographically close to the distribution range of <italic><tp:taxon-name><tp:taxon-name-part taxon-name-part-type="genus" reg="Kamimuria">K.</tp:taxon-name-part><tp:taxon-name-part taxon-name-part-type="species" reg="circumspina">circumspina</tp:taxon-name-part></tp:taxon-name></italic>. Therefore, we propose that <italic><tp:taxon-name><tp:taxon-name-part taxon-name-part-type="genus" reg="Kamimuria">K.</tp:taxon-name-part><tp:taxon-name-part taxon-name-part-type="species" reg="circumspina">circumspina</tp:taxon-name-part></tp:taxon-name></italic> should be regarded as a synonym of <italic><tp:taxon-name><tp:taxon-name-part taxon-name-part-type="genus" reg="Kamimuria">K.</tp:taxon-name-part><tp:taxon-name-part taxon-name-part-type="species" reg="extremispina">extremispina</tp:taxon-name-part></tp:taxon-name></italic>.</p><p>Another species, <italic><tp:taxon-name><tp:taxon-name-part taxon-name-part-type="genus" reg="Kamimuria">K.</tp:taxon-name-part><tp:taxon-name-part taxon-name-part-type="species" reg="dabieshana">dabieshana</tp:taxon-name-part></tp:taxon-name></italic>, was described from Dabie Mountain in Hubei Province and was compared with its closely-related <italic><tp:taxon-name><tp:taxon-name-part taxon-name-part-type="genus" reg="Kamimuria">K.</tp:taxon-name-part><tp:taxon-name-part taxon-name-part-type="species" reg="circumspina">circumspina</tp:taxon-name-part></tp:taxon-name></italic>. The differences in the penis between the two species are as follows: in <italic><tp:taxon-name><tp:taxon-name-part taxon-name-part-type="genus" reg="Kamimuria">K.</tp:taxon-name-part><tp:taxon-name-part taxon-name-part-type="species" reg="dabieshana">dabieshana</tp:taxon-name-part></tp:taxon-name></italic>, the apical two-thirds of the penis are distinctly constricted, with a small dorsal lobe preceding the constriction. The differences in male adults are as follows: the sensilla on tergum 9 of <italic><tp:taxon-name><tp:taxon-name-part taxon-name-part-type="genus" reg="Kamimuria">K.</tp:taxon-name-part><tp:taxon-name-part taxon-name-part-type="species" reg="dabieshana">dabieshana</tp:taxon-name-part></tp:taxon-name></italic> are pale brown, whereas <italic><tp:taxon-name><tp:taxon-name-part taxon-name-part-type="genus" reg="Kamimuria">K.</tp:taxon-name-part><tp:taxon-name-part taxon-name-part-type="species" reg="circumspina">circumspina</tp:taxon-name-part></tp:taxon-name></italic> has black tergal sensilla, as well as differences in the curvature of the hemitergal lobes (<xref ref-type="bibr" rid="B12686793">Yan et al. 2021</xref>). However, <italic><tp:taxon-name><tp:taxon-name-part taxon-name-part-type="genus" reg="Kamimuria">Kamimuria</tp:taxon-name-part></tp:taxon-name></italic> species from different regions exhibit variable morphological characteristics, including thoracic and abdominal patterns, the number of basiconica sensilla and the shapes of the hemiterga (<xref ref-type="bibr" rid="B12686617">Huo et al. 2022b</xref>). Furthermore, intraspecific morphological variation in stoneflies, such as differences in head patterns, sensilla patches, wing venation and subgenital plates, has been well-documented in Chinese <tp:taxon-name><tp:taxon-name-part taxon-name-part-type="family">Perlodidae</tp:taxon-name-part></tp:taxon-name> (<xref ref-type="bibr" rid="B12690053">Zwick 1997</xref>, <xref ref-type="bibr" rid="B12686598">Huo et al. 2020</xref>, <xref ref-type="bibr" rid="B12686608">Huo et al. 2022a</xref>). Given this established variability, we consider the observed differences between <italic><tp:taxon-name><tp:taxon-name-part taxon-name-part-type="genus" reg="Kamimuria">K.</tp:taxon-name-part><tp:taxon-name-part taxon-name-part-type="species" reg="dabieshana">dabieshana</tp:taxon-name-part></tp:taxon-name></italic> and <italic><tp:taxon-name><tp:taxon-name-part taxon-name-part-type="genus" reg="Kamimuria">K.</tp:taxon-name-part><tp:taxon-name-part taxon-name-part-type="species" reg="circumspina">circumspina</tp:taxon-name-part></tp:taxon-name></italic> to represent normal intraspecific variation, potentially influenced by factors such as photographic angles, penis dissection techniques or specimen preservation. These variations are insufficient to justify the establishment of a new species. In conclusion, we propose that <italic><tp:taxon-name><tp:taxon-name-part taxon-name-part-type="genus" reg="Kamimuria">K.</tp:taxon-name-part><tp:taxon-name-part taxon-name-part-type="species" reg="dabieshana">dabieshana</tp:taxon-name-part></tp:taxon-name></italic> should be regarded as a synonym of <italic><tp:taxon-name><tp:taxon-name-part taxon-name-part-type="genus" reg="Kamimuria">K.</tp:taxon-name-part><tp:taxon-name-part taxon-name-part-type="species" reg="extremispina">extremispina</tp:taxon-name-part></tp:taxon-name></italic>.</p><p>After a comparative morphological analysis of the male of <italic><tp:taxon-name><tp:taxon-name-part taxon-name-part-type="genus" reg="Kamimuria">Kamimuria</tp:taxon-name-part><tp:taxon-name-part taxon-name-part-type="species" reg="extremispina">extremispina</tp:taxon-name-part></tp:taxon-name></italic>, <italic><tp:taxon-name><tp:taxon-name-part taxon-name-part-type="genus" reg="Kamimuria">K.</tp:taxon-name-part><tp:taxon-name-part taxon-name-part-type="species" reg="circumspina">circumspina</tp:taxon-name-part></tp:taxon-name></italic> and <italic><tp:taxon-name><tp:taxon-name-part taxon-name-part-type="genus" reg="Kamimuria">K.</tp:taxon-name-part><tp:taxon-name-part taxon-name-part-type="species" reg="dabieshana">dabieshana</tp:taxon-name-part></tp:taxon-name></italic>, we concluded that <italic><tp:taxon-name><tp:taxon-name-part taxon-name-part-type="genus" reg="Kamimuria">K.</tp:taxon-name-part><tp:taxon-name-part taxon-name-part-type="species" reg="circumspina">circumspina</tp:taxon-name-part></tp:taxon-name></italic> and <italic><tp:taxon-name><tp:taxon-name-part taxon-name-part-type="genus" reg="Kamimuria">K.</tp:taxon-name-part><tp:taxon-name-part taxon-name-part-type="species" reg="dabieshana">dabieshana</tp:taxon-name-part></tp:taxon-name></italic> should be treated as synonyms of <italic><tp:taxon-name><tp:taxon-name-part taxon-name-part-type="genus" reg="Kamimuria">K.</tp:taxon-name-part><tp:taxon-name-part taxon-name-part-type="species" reg="extremispina">extremispina</tp:taxon-name-part></tp:taxon-name></italic>. Considering that the morphological features of female specimens are less susceptible to variations caused by photographic angles, dissection techniques or preservation conditions, we conducted a morphological comparison of female specimens collected from Hubei, Fujia and Guizhou Provinces. Despite nearly 20 years of alcohol immersion causing the head patterns of the Guizhou specimens to fade, the markings are still consistent with those of the Hubei and Fujian specimens, exhibiting the following characteristics: black markings covering the ocellar area, with the patch extending anterolaterally between the M-line and the tentorial callosites and frons brownish to brown (<xref ref-type="bibr" rid="B12686793">Yan et al. 2021</xref>). Regarding the abdominal structure of female specimens, the subgenital plate of the female from Hubei is much wider, covering 2/3 width of the segment and the posteromedial notch between the posterior lobes is shallow, but wide. In comparison, the subgenital plate of the female from Fujian and Guizhou is narrower, approximately half the width of the segment and the posteromedial notch is deep and narrow arch-like (Fig. <xref ref-type="fig" rid="F12993753">9</xref>). The morphological variation in the subgenital plate exhibits a continuous and gradual transition amongst these specimens.</p></tp:treatment-sec><tp:treatment-sec><!--Section generated to contain objects referenced in tp:taxon-treatment.--><fig id="F12686853" position="float" orientation="portrait"><object-id xmlns:xlink="http://www.w3.org/1999/xlink" content-type="arpha" xlink:type="simple">E852E4D3-61FD-57A6-B32A-E4E258F1A8FB</object-id><object-id xmlns:xlink="http://www.w3.org/1999/xlink" content-type="doi" xlink:type="simple">10.3897/BDJ.13.e153697.figure5</object-id><label>Figure 5.</label><caption><p><italic><tp:taxon-name><tp:taxon-name-part taxon-name-part-type="genus" reg="Kamimuria">Kamimuria</tp:taxon-name-part><tp:taxon-name-part taxon-name-part-type="species" reg="extremispina">extremispina</tp:taxon-name-part></tp:taxon-name></italic>, male, paratype. <bold>A</bold> dorsal habitus; <bold>B</bold> head and pronotum, dorsal view; <bold>C</bold> abdominal terminalia, dorsal view.</p></caption><graphic xmlns:xlink="http://www.w3.org/1999/xlink" xlink:href="bdj-13-e153697-g005.png" position="float" id="oo_1283330.png" orientation="portrait" xlink:type="simple"><uri content-type="original_file" xlink:type="simple">https://binary.pensoft.net/fig/1283330</uri></graphic></fig><fig id="F12686855" position="float" orientation="portrait"><object-id xmlns:xlink="http://www.w3.org/1999/xlink" content-type="arpha" xlink:type="simple">E70C5E6B-DAE0-50E3-BEA7-B2407A402608</object-id><object-id xmlns:xlink="http://www.w3.org/1999/xlink" content-type="doi" xlink:type="simple">10.3897/BDJ.13.e153697.figure6</object-id><label>Figure 6.</label><caption><p><italic><tp:taxon-name><tp:taxon-name-part taxon-name-part-type="genus" reg="Kamimuria">Kamimuria</tp:taxon-name-part><tp:taxon-name-part taxon-name-part-type="species" reg="extremispina">extremispina</tp:taxon-name-part></tp:taxon-name></italic>, male holotype, everted penis. <bold>A</bold> dorsal view; <bold>B</bold> lateral view; <bold>C</bold> ventral view.</p></caption><graphic xmlns:xlink="http://www.w3.org/1999/xlink" xlink:href="bdj-13-e153697-g006.png" position="float" id="oo_1283331.png" orientation="portrait" xlink:type="simple"><uri content-type="original_file" xlink:type="simple">https://binary.pensoft.net/fig/1283331</uri></graphic></fig><fig id="F12686857" position="float" orientation="portrait"><object-id xmlns:xlink="http://www.w3.org/1999/xlink" content-type="arpha" xlink:type="simple">298B26D8-17A7-58DA-9DD7-734D2BE16672</object-id><object-id xmlns:xlink="http://www.w3.org/1999/xlink" content-type="doi" xlink:type="simple">10.3897/BDJ.13.e153697.figure7</object-id><label>Figure 7.</label><caption><p><italic><tp:taxon-name><tp:taxon-name-part taxon-name-part-type="genus" reg="Kamimuria">Kamimuria</tp:taxon-name-part><tp:taxon-name-part taxon-name-part-type="species" reg="extremispina">extremispina</tp:taxon-name-part></tp:taxon-name></italic>. <bold>A-C</bold> Paratype, everted penis, dorsal view (A), lateral view (B) and ventral view (C); <bold>D-F</bold> Specimen from Fujian, dorsal view (D), lateral view (E) and ventral view (F).</p></caption><graphic xmlns:xlink="http://www.w3.org/1999/xlink" xlink:href="bdj-13-e153697-g007.jpg" position="float" id="oo_1283332.jpg" orientation="portrait" xlink:type="simple"><uri content-type="original_file" xlink:type="simple">https://binary.pensoft.net/fig/1283332</uri></graphic></fig><fig id="F12686860" position="float" orientation="portrait"><object-id xmlns:xlink="http://www.w3.org/1999/xlink" content-type="arpha" xlink:type="simple">6C0DDDB3-6B95-5EC2-A386-3CCA40CEBB51</object-id><object-id xmlns:xlink="http://www.w3.org/1999/xlink" content-type="doi" xlink:type="simple">10.3897/BDJ.13.e153697.figure8</object-id><label>Figure 8.</label><caption><p>Distribution of <italic><tp:taxon-name><tp:taxon-name-part taxon-name-part-type="genus" reg="Kamimuria">Kamimuria</tp:taxon-name-part><tp:taxon-name-part taxon-name-part-type="species" reg="extremispina">extremispina</tp:taxon-name-part></tp:taxon-name></italic> and <italic><tp:taxon-name><tp:taxon-name-part taxon-name-part-type="genus" reg="Kamimuria">K.</tp:taxon-name-part><tp:taxon-name-part taxon-name-part-type="species" reg="magnimacula">magnimacula</tp:taxon-name-part></tp:taxon-name></italic>. (<italic><tp:taxon-name><tp:taxon-name-part taxon-name-part-type="genus" reg="Kamimuria">K.</tp:taxon-name-part><tp:taxon-name-part taxon-name-part-type="species" reg="extremispina">extremispina</tp:taxon-name-part></tp:taxon-name></italic> = <italic><tp:taxon-name><tp:taxon-name-part taxon-name-part-type="genus" reg="Kamimuria">K.</tp:taxon-name-part><tp:taxon-name-part taxon-name-part-type="species" reg="circumspina">circumspina</tp:taxon-name-part></tp:taxon-name></italic> syn. nov. = <italic><tp:taxon-name><tp:taxon-name-part taxon-name-part-type="genus" reg="Kamimuria">K.</tp:taxon-name-part><tp:taxon-name-part taxon-name-part-type="species" reg="dabieshana">dabieshana</tp:taxon-name-part></tp:taxon-name></italic> syn. nov. and <italic><tp:taxon-name><tp:taxon-name-part taxon-name-part-type="genus" reg="Kamimuria">K.</tp:taxon-name-part><tp:taxon-name-part taxon-name-part-type="species" reg="magnimacula">magnimacula</tp:taxon-name-part></tp:taxon-name></italic> = <italic><tp:taxon-name><tp:taxon-name-part taxon-name-part-type="genus" reg="Kamimuri">K.</tp:taxon-name-part><tp:taxon-name-part taxon-name-part-type="species" reg="hunanensis">hunanensis</tp:taxon-name-part></tp:taxon-name></italic> syn. nov.).</p></caption><graphic xmlns:xlink="http://www.w3.org/1999/xlink" xlink:href="bdj-13-e153697-g008.png" position="float" id="oo_1283333.png" orientation="portrait" xlink:type="simple"><uri content-type="original_file" xlink:type="simple">https://binary.pensoft.net/fig/1283333</uri></graphic></fig><fig id="F12993753" position="float" orientation="portrait"><object-id xmlns:xlink="http://www.w3.org/1999/xlink" content-type="arpha" xlink:type="simple">FCE161A9-F97C-5DD6-A58B-EEF5DC205DEE</object-id><object-id xmlns:xlink="http://www.w3.org/1999/xlink" content-type="doi" xlink:type="simple">10.3897/BDJ.13.e153697.figure9</object-id><label>Figure 9.</label><caption><p><italic><tp:taxon-name><tp:taxon-name-part taxon-name-part-type="genus" reg="Kamimuria">Kamimuria</tp:taxon-name-part><tp:taxon-name-part taxon-name-part-type="species" reg="extremispina">extremispina</tp:taxon-name-part></tp:taxon-name></italic>, female. <bold>A, C, E</bold>: Head and pronotum, dorsal view; <bold>B, D, F</bold>: Terminalia, ventral view. <bold>A–B</bold> from Hubei (<xref ref-type="bibr" rid="B12686793">Yan et al. 2021</xref>); <bold>C–D</bold> from Fujian; <bold>E–F</bold> from Guizhou.</p></caption><graphic xmlns:xlink="http://www.w3.org/1999/xlink" xlink:href="bdj-13-e153697-g009.png" position="float" id="oo_1329088.png" orientation="portrait" xlink:type="simple"><uri content-type="original_file" xlink:type="simple">https://binary.pensoft.net/fig/1329088</uri></graphic></fig></tp:treatment-sec><ref-list><ref id="B12686793"><element-citation xmlns:xlink="http://www.w3.org/1999/xlink" publication-type="article" xlink:type="simple"><person-group person-group-type="author"><name name-style="western"><surname>Yan</surname><given-names>Y. H.</given-names></name><name name-style="western"><surname>Kong</surname><given-names>F. B.</given-names></name><name name-style="western"><surname>Li</surname><given-names>W. H.</given-names></name></person-group><year>2021</year><article-title>A new species of <italic><tp:taxon-name><tp:taxon-name-part taxon-name-part-type="genus" reg="Kamimuria">Kamimuria</tp:taxon-name-part></tp:taxon-name></italic> (<tp:taxon-name><tp:taxon-name-part taxon-name-part-type="order">Plecoptera</tp:taxon-name-part></tp:taxon-name>: <tp:taxon-name><tp:taxon-name-part taxon-name-part-type="family">Perlidae</tp:taxon-name-part></tp:taxon-name>) from China, with notes on <italic><tp:taxon-name><tp:taxon-name-part taxon-name-part-type="genus" reg="Kamimuria">K.</tp:taxon-name-part><tp:taxon-name-part taxon-name-part-type="species" reg="circumspina">circumspina</tp:taxon-name-part></tp:taxon-name></italic> Li, Mo &amp; Yang, 2019</article-title><source>Zootaxa</source><volume>4927</volume><issue>4</issue><fpage>549</fpage><lpage>558</lpage><pub-id pub-id-type="doi">10.11646/zootaxa.4927.4.5</pub-id></element-citation></ref><ref id="B12686617"><element-citation xmlns:xlink="http://www.w3.org/1999/xlink" publication-type="article" xlink:type="simple"><person-group person-group-type="author"><name name-style="western"><surname>Huo</surname><given-names>Q. B.</given-names></name><name name-style="western"><surname>Xiang</surname><given-names>Y. N.</given-names></name><name name-style="western"><surname>Rehman</surname><given-names>A.</given-names></name><name name-style="western"><surname>Du</surname><given-names>Y. Z.</given-names></name><name name-style="western"><surname>Zhu</surname><given-names>B. Q.</given-names></name><name name-style="western"><surname>Murányi</surname><given-names>D.</given-names></name></person-group><year>2022</year><article-title>Review of <italic><tp:taxon-name><tp:taxon-name-part taxon-name-part-type="genus" reg="Kamimuria">Kamimuria</tp:taxon-name-part></tp:taxon-name></italic> (<tp:taxon-name><tp:taxon-name-part taxon-name-part-type="order">Plecoptera</tp:taxon-name-part></tp:taxon-name>: <tp:taxon-name><tp:taxon-name-part taxon-name-part-type="family">Perlidae</tp:taxon-name-part></tp:taxon-name>) from Zhejiang and Fujian provinces, China, with notes on the morphological variability of <italic><tp:taxon-name><tp:taxon-name-part taxon-name-part-type="genus" reg="Kamimuria">K.</tp:taxon-name-part><tp:taxon-name-part taxon-name-part-type="species" reg="tienmushanensis">tienmushanensis</tp:taxon-name-part></tp:taxon-name></italic> Wu, 1938</article-title><source>Zootaxa</source><volume>5214</volume><issue>2</issue><fpage>273</fpage><lpage>284</lpage><pub-id pub-id-type="doi">10.11646/zootaxa.5214.2.7</pub-id></element-citation></ref><ref id="B12686628"><element-citation xmlns:xlink="http://www.w3.org/1999/xlink" publication-type="article" xlink:type="simple"><person-group person-group-type="author"><name name-style="western"><surname>Kang</surname><given-names>N.</given-names></name><name name-style="western"><surname>Bozdoğan</surname><given-names>H.</given-names></name><name name-style="western"><surname>Li</surname><given-names>W. H.</given-names></name></person-group><year>2025</year><article-title>On the identity of some poorly known species of <italic><tp:taxon-name><tp:taxon-name-part taxon-name-part-type="genus" reg="Kamimuria">Kamimuria</tp:taxon-name-part></tp:taxon-name></italic> (<tp:taxon-name><tp:taxon-name-part taxon-name-part-type="order">Plecoptera</tp:taxon-name-part></tp:taxon-name>, <tp:taxon-name><tp:taxon-name-part taxon-name-part-type="family">Perlidae</tp:taxon-name-part></tp:taxon-name>) from southeastern China</article-title><source>Zootaxa</source><volume>5584</volume><issue>2</issue><fpage>295</fpage><lpage>300</lpage><pub-id pub-id-type="doi">10.11646/zootaxa.5584.2.10</pub-id></element-citation></ref><ref id="B12686662"><element-citation xmlns:xlink="http://www.w3.org/1999/xlink" publication-type="article" xlink:type="simple"><person-group person-group-type="author"><name name-style="western"><surname>Li</surname><given-names>W. H.</given-names></name><name name-style="western"><surname>Mo</surname><given-names>R. R.</given-names></name><name name-style="western"><surname>Yang</surname><given-names>J.</given-names></name></person-group><year>2019</year><article-title>An interesting new species of <italic><tp:taxon-name><tp:taxon-name-part taxon-name-part-type="genus" reg="Kamimuria">Kamimuria</tp:taxon-name-part></tp:taxon-name></italic> (<tp:taxon-name><tp:taxon-name-part taxon-name-part-type="order">Plecoptera</tp:taxon-name-part></tp:taxon-name>: <tp:taxon-name><tp:taxon-name-part taxon-name-part-type="family">Perlidae</tp:taxon-name-part></tp:taxon-name>) from China, with notes on <italic><tp:taxon-name><tp:taxon-name-part taxon-name-part-type="genus" reg="Kamimuria">K.</tp:taxon-name-part><tp:taxon-name-part taxon-name-part-type="species" reg="grandispinata">grandispinata</tp:taxon-name-part></tp:taxon-name></italic> Du &amp; Sun</article-title><source>Zootaxa</source><volume>4700</volume><issue>1</issue><fpage>139</fpage><lpage>145</lpage><pub-id pub-id-type="doi">10.11646/zootaxa.4700.1.8</pub-id></element-citation></ref><ref id="B12690053"><element-citation xmlns:xlink="http://www.w3.org/1999/xlink" publication-type="chapter" xlink:type="simple"><person-group person-group-type="author"><name name-style="western"><surname>Zwick</surname><given-names>P.</given-names></name></person-group><year>1997</year><chapter-title>Rauserella, a new genus of Plecoptera (Perlodidae), with notes on related genera</chapter-title><person-group person-group-type="editor"><name name-style="western"><surname>Landolt</surname><given-names>P.</given-names></name><name name-style="western"><surname>Sartori</surname><given-names>M.</given-names></name></person-group><source><tp:taxon-name><tp:taxon-name-part taxon-name-part-type="order">Ephemeroptera</tp:taxon-name-part></tp:taxon-name> &amp; <tp:taxon-name><tp:taxon-name-part taxon-name-part-type="order">Plecoptera</tp:taxon-name-part></tp:taxon-name>, Biology-Ecology-Systematics</source><publisher-name>MTL-Mauron + Tinguel Lachat SA</publisher-name><publisher-loc>Fribourg</publisher-loc><size units="page">489–496</size></element-citation></ref><ref id="B12686598"><element-citation xmlns:xlink="http://www.w3.org/1999/xlink" publication-type="article" xlink:type="simple"><person-group person-group-type="author"><name name-style="western"><surname>Huo</surname><given-names>Q. B.</given-names></name><name name-style="western"><surname>Chen</surname><given-names>Z. N.</given-names></name><name name-style="western"><surname>Kong</surname><given-names>X. B.</given-names></name><name name-style="western"><surname>Du</surname><given-names>Y. Z.</given-names></name></person-group><year>2020</year><article-title>New records and a confirmation of three perlodid species in China, with additional notes and images of <italic><tp:taxon-name><tp:taxon-name-part taxon-name-part-type="genus" reg="Rauserodes">Rauserodes</tp:taxon-name-part><tp:taxon-name-part taxon-name-part-type="species" reg="epiproctalis">epiproctalis</tp:taxon-name-part></tp:taxon-name></italic> (Zwick, 1997) (<tp:taxon-name><tp:taxon-name-part taxon-name-part-type="order">Plecoptera</tp:taxon-name-part></tp:taxon-name>: <tp:taxon-name><tp:taxon-name-part taxon-name-part-type="family">Perlodidae</tp:taxon-name-part></tp:taxon-name>)</article-title><source>Zootaxa</source><volume>4808</volume><issue>3</issue><fpage>378</fpage><lpage>396</lpage><pub-id pub-id-type="doi">10.11646/zootaxa.4808.3.3</pub-id></element-citation></ref><ref id="B12686608"><element-citation xmlns:xlink="http://www.w3.org/1999/xlink" publication-type="article" xlink:type="simple"><person-group person-group-type="author"><name name-style="western"><surname>Huo</surname><given-names>Q. B.</given-names></name><name name-style="western"><surname>Du</surname><given-names>Y. Z.</given-names></name><name name-style="western"><surname>Zwick</surname><given-names>P.</given-names></name><name name-style="western"><surname>Murányi</surname><given-names>D.</given-names></name></person-group><year>2022</year><article-title>Notes on <italic><tp:taxon-name><tp:taxon-name-part taxon-name-part-type="genus" reg="Perlodinella">Perlodinella</tp:taxon-name-part></tp:taxon-name></italic> Klapálek, 1912 (<tp:taxon-name><tp:taxon-name-part taxon-name-part-type="order">Plecoptera</tp:taxon-name-part></tp:taxon-name>: <tp:taxon-name><tp:taxon-name-part taxon-name-part-type="family">Perlodidae</tp:taxon-name-part></tp:taxon-name>) with a new species and a new synonym.</article-title><source>Zootaxa</source><volume>5162</volume><issue>4</issue><fpage>378</fpage><lpage>396</lpage><pub-id pub-id-type="doi">10.11646/zootaxa.5162.4.3</pub-id></element-citation></ref></ref-list></tp:taxon-treatment>
